# Supplementary material for: Personalized disease recurrence modeling using iPSC-derived podocytes in patients with idiopathic nephrotic syndrome
Source: Nephrol Dial Transplant. 2025 Feb 28;40(9):1736–45. doi: 10.1093/ndt/gfaf045 (PMC12451694; doi:10.1093/ndt/gfaf045)
Supplement: gfaf045_Supplemental_Files [file gfaf045_Supplemental_Files.zip]

Archive with 2 entries (2 files):
- 875 NDT_Supplemental figures_Personalized disease recurrence modeling using iPSC-derived podocytes in patients with idiopathic nephrotic syndrome_final_cleanversion.docx
- 875 NDT_Supplemental materials  methods_Personalized disease recurrence modeling using iPSC-derived podocytes in patients with idiopathic nephrotic syndrome_final_cle.docx
